# Supplementary material for: Expression of FMRpolyG in Peripheral Blood Mononuclear Cells of Women with Fragile X Mental Retardation 1 Gene Premutation
Source: Genes (Basel). 2022 Mar 1;13(3):451. doi: 10.3390/genes13030451 (PMC8951797; doi:10.3390/genes13030451)
Supplement: Supplementary file 1 [file genes-13-00451-s001.zip]

Archive with 1 entries (1 files):
- genes-1613542-supplementary.pdf
